# Supplementary material for: 9-Aminoacridine Inhibits Ribosome Biogenesis by Targeting Both Transcription and Processing of Ribosomal RNA
Source: Int J Mol Sci. 2022 Jan 23;23(3):1260. doi: 10.3390/ijms23031260 (PMC8836032; doi:10.3390/ijms23031260)
Supplement: Supplementary file 1 [file ijms-23-01260-s001.zip]

Archive with 1 entries (1 files):
- ijms-1527091-supplementary.pdf
